# Supplementary material for: First whole-genome chikungunya virus sequence detected in mosquitoes during the 2025 Foshan outbreak: evidence of field vector infection and transmission potential in China
Source: Infect Dis Poverty. 2025 Oct 23;14:108. doi: 10.1186/s40249-025-01383-9 (PMC12548186; doi:10.1186/s40249-025-01383-9)
Supplement: Supplementary file 2 — Supplementary material 2. Additional 125 complete genomes of chikungunya virus information for phylogenetic analysis. [file 40249_2025_1383_MOESM2_ESM.xlsx]

## Sheet: Sheet1
seq_name	seq_acc	seq_type	isolate	length	gc_percent	isolation_source	collection_year	country	host_rank1	nuc_completeness
AB860301_Philippines_Human_2013	AB860301	GenBank	CHIKV-13-112A	11933	49.7	blood	2013	Philippines	Human	genomic fragment
FJ000064_India_Human_2006	FJ000064	GenBank	IND-GJ51	11807	50.1	cerebrospinal fluid	2006	India	Human	complete
FJ000066_India_Human_2006	FJ000066	GenBank	IND-KR51	11812	50.1	blood	2006	India	Human	complete
FN295483_Malaysia_Human_2006	FN295483	GenBank	MY/06/37348	11612	49.9	blood	2006	Malaysia	Human	complete
FN295484_Malaysia_Human_2006	FN295484	GenBank	MY/06/37350	11612	49.9	blood	2006	Malaysia	Human	complete
FN295485_Malaysia_Human_2008	FN295485	GenBank	MY/08/065	11745	50.1	blood	2008	Malaysia	Human	complete
FN295487_Malaysia_Human_2008	FN295487	GenBank	MY/08/068	11818	50.1	blood	2008	Malaysia	Human	complete
GU301779_Thailand_Human_2009	GU301779	GenBank	CU-Chik009	11811	50.1	blood	2009	Thailand	Human	complete
GU301780_Thailand_Human_2008	GU301780	GenBank	CU-Chik10	11811	50.1	blood	2008	Thailand	Human	complete
GU908223_Thailand_Mosquito_2009	GU908223	GenBank	CU-Chik_OBF	11670	50.2		2009	Thailand	Mosquito	complete
HM045785_Senegal_Mosquito_1966	HM045785	GenBank		11844	50.3		1966	Senegal	Mosquito	complete
HM045786_Nigeria_Human_1964	HM045786	GenBank		11844	50.3		1964	Nigeria	Human	complete
HM045798_Senegal_Human_1966	HM045798	GenBank		11832	50.3		1966	Senegal	Human	complete
HM045807_Nigeria_Human_1965	HM045807	GenBank		11843	50.3	brain	1965	Nigeria	Human	complete
HM045815_Senegal_Mosquito_1979	HM045815	GenBank		11823	50.3		1979	Senegal	Mosquito	complete
HM045816_Senegal_Human_1966	HM045816	GenBank		11823	50.3		1966	Senegal	Human	complete
HM045817_Senegal_Human_2005	HM045817	GenBank		11832	50.3		2005	Senegal	Human	complete
HM045818_Cote_Mosquito_1981	HM045818	GenBank		11823	50.4		1981	Cote d'Ivoire	Mosquito	complete
HM045819_Senegal_Mosquito_1993	HM045819	GenBank		11860	50.5		1993	Senegal	Mosquito	complete
HM045820_Cote_Mosquito_1993	HM045820	GenBank		11817	50.5		1993	Cote d'Ivoire	Mosquito	complete
HQ846358_China_Human_2010	HQ846358	GenBank	GD139	11730	50.1	blood	2010	China	Human	genomic fragment
HQ846359_China_Human_2010	HQ846359	GenBank	GD134	11725	50.1	blood	2010	China	Human	genomic fragment
JQ065885_China_Human_2010	JQ065885	GenBank	DG891	11624	50.1		2010	China	Human	genomic fragment
JQ065886_China_Human_2010	JQ065886	GenBank	DG892	11624	50.1		2010	China	Human	genomic fragment
JQ065887_China_Human_2010	JQ065887	GenBank	DG893	11624	50.1		2010	China	Human	genomic fragment
JQ065888_China_Human_2010	JQ065888	GenBank	DG894	11629	50.1		2010	China	Human	genomic fragment
JQ065890_China_Human_2010	JQ065890	GenBank	GZ0991	11684	50.1		2010	China	Human	genomic fragment
KC862329_Indonesia_Human_2010	KC862329	GenBank	NL10/152	11836	49.9	blood	2010	Indonesia	Human	complete
KJ679577_India_Human_2011	KJ679577	GenBank	CHIKV_STMWG01	11567	50.6	blood	2011	India	Human	complete
KJ679578_India_Human_2011	KJ679578	GenBank	CHIKV_STMWG02	11567	50.5	blood	2011	India	Human	complete
KM673291_Indonesia_Human_2013	KM673291	GenBank	DH130003	11979	49.6	blood	2013	Indonesia	Human	complete
KT308159_Philippines_Human_2012	KT308159	GenBank	CPCC007800Y01	11631	50	blood	2012	Philippines	Human	complete
KT308160_Philippines_Human_2012	KT308160	GenBank	CPCC017800Y01	11631	50	blood	2012	Philippines	Human	complete
KT308161_Philippines_Human_2012	KT308161	GenBank	CPCC065200Y01	11754	50	blood	2012	Philippines	Human	complete
KT308162_Philippines_Human_2012	KT308162	GenBank	CPCC083400Y01	11522	50.2	blood	2012	Philippines	Human	complete
KT308163_Philippines_Human_2012	KT308163	GenBank	CPCC095700Y01	11562	50.2	blood	2012	Philippines	Human	complete
KT324224_Malaysia_Human_2008	KT324224	GenBank	MY/08/1230	11764	50	blood	2008	Malaysia	Human	complete
KT324225_Malaysia_Human_2009	KT324225	GenBank	MY/09/4493	11751	50.1	blood	2009	Malaysia	Human	complete
KT324226_Malaysia_Human_2009	KT324226	GenBank	MY/09/5668	11760	50	blood	2009	Malaysia	Human	complete
KT324227_Malaysia_Human_2009	KT324227	GenBank	MY/09/3926	11818	50	blood	2009	Malaysia	Human	complete
KT324228_Malaysia_Human_2009	KT324228	GenBank	MY/09/5559	11764	50.1	blood	2009	Malaysia	Human	complete
KX009167_Thailand_Human_2013	KX009167	GenBank	Chik435	11765	50.1	blood	2013	Thailand	Human	complete
KX009168_Thailand_Human_2013	KX009168	GenBank	Chik409	11620	50.2	blood	2013	Thailand	Human	complete
KX009169_Thailand_Human_2013	KX009169	GenBank	Chik406	11652	50.2	blood	2013	Thailand	Human	complete
KX009170_Thailand_Human_2013	KX009170	GenBank	Chik398	11658	50.1	blood	2013	Thailand	Human	complete
KX009171_Thailand_Human_2013	KX009171	GenBank	Chik397	11616	50.2	blood	2013	Thailand	Human	complete
KX097986_Indonesia_Human_2015	KX097986	GenBank	JMB-192	11694	49.7	blood	2015	Indonesia	Human	genomic fragment
KX097988_Indonesia_Human_2015	KX097988	GenBank	JMB-230	11916	49.6	blood	2015	Indonesia	Human	genomic fragment
KX168429_Malaysia_Human_2009	KX168429	GenBank	MUM001-2009-Selangor	11900	50.4	blood	2009	Malaysia	Human	complete
KX262986_Senegal_Mosquito_1983	KX262986	GenBank		11707	50.4		1983	Senegal	Mosquito	complete
KX262995_Senegal_Mosquito_1983	KX262995	GenBank		11715	50.5		1983	Senegal	Mosquito	complete
LC259083_Indonesia_Human_2009	LC259083	GenBank	CHIKV/Hu/Indonesia/NIID58/2009	11998	49.5	blood	2009	Indonesia	Human	complete
LC259084_Philippines_Human_2012	LC259084	GenBank	CHIKV/Hu/Philippines/NIID165/2012	11991	49.6	blood	2012	Philippines	Human	complete
LC259085_Indonesia_Human_2012	LC259085	GenBank	CHIKV/Hu/Indonesia/NIID181/2012	11980	49.6	blood	2012	Indonesia	Human	complete
LC259086_Indonesia_Human_2013	LC259086	GenBank	CHIKV/Hu/Indonesia/NIID108/2013	12005	49.6	blood	2013	Indonesia	Human	complete
LC259087_Indonesia_Human_2013	LC259087	GenBank	CHIKV/Hu/Indonesia/NIID112/2013	11980	49.6	blood	2013	Indonesia	Human	complete
LC259091_Indonesia_Human_2015	LC259091	GenBank	CHIKV/Hu/Indonesia/NIID35/2015	11980	49.6	blood	2015	Indonesia	Human	complete
LC259093_Malaysia_Human_2009	LC259093	GenBank	CHIKV/Hu/Malaysia/NIID02/2009	11832	50	blood	2009	Malaysia	Human	complete
MF773561_Indonesia_Human_2011	MF773561	GenBank	Bali 2011	12013	49.5		2011	Indonesia	Human	complete
MG912993_China_Human_2017	MG912993	GenBank	ZJQZ3 2017	11765	50.2		2017	China	Human	complete
MH400249_China_Human_2017	MH400249	GenBank	QZ0823	11787	50.1	blood	2017	China	Human	complete
MH507158_Italy_Human_2017	MH507158	GenBank	CHIKV/ITA/Lazio-INMI2-2017	11467	50.5	blood	2017	Italy	Human	complete
MH754507_Italy_Mosquito_2017	MH754507	GenBank	CHIKV/Italy/Lazio-ISS-1/2017	11508	50.5		2017	Italy	Mosquito	complete
MK028837_Senegal_Mosquito_1983	MK028837	GenBank	Chikungunya virus/A.furcifer-wt/Senegal/1983/37997	12197	49.8		1983	Senegal	Mosquito	genomic fragment
MK028838_Sri-Lanka_Human_2006	MK028838	GenBank	Chikungunya virus/H.sapiens-tc/Sri Lanka/2006/SL15649	11824	50.2	blood	2006	Sri Lanka	Human	genomic fragment
MK028840_Thailand_Human_1962	MK028840	GenBank	Chikungunya virus/H.sapiens-tc/Thailand/1962/AF15561	11918	49.4	blood	1962	Thailand	Human	genomic fragment
MK040569_Thailand_Mosquito_2018	MK040569	GenBank	155-7	11664	50.1		2018	Thailand	Mosquito	complete
MK086029_Sri-Lanka_Human_2006	MK086029	GenBank	SL R233	11811	50.1	blood	2006	Sri Lanka	Human	complete
MK120194_Italy_Mosquito_2017	MK120194	GenBank	CHIKV/Italy/Calabria-ISS-1/2017	11481	50.5	pooled insects	2017	Italy	Mosquito	complete
MK120195_Italy_Human_2017	MK120195	GenBank	CHIKV/Italy/Calabria-ISS-972/2017	11468	50.5	blood	2017	Italy	Human	complete
MK120196_Italy_Human_2017	MK120196	GenBank	CHIKV/Italy/Calabria-ISS-989/2017	11500	50.5	blood	2017	Italy	Human	complete
MK120197_Italy_Human_2017	MK120197	GenBank	CHIKV/Italy/Calabria-ISS-991/2017	11382	50.7	blood	2017	Italy	Human	complete
MK120200_Italy_Human_2017	MK120200	GenBank	CHIKV/Italy/Calabria-ISS-1028/2017	11497	50.5	blood	2017	Italy	Human	complete
MK286896_India_Human_2017	MK286896	GenBank	MH_Pune1732664	15987	50	blood	2017	India	Human	genomic fragment
MK286897_India_Human_2018	MK286897	GenBank	MH_Pune1841379	11682	50	blood	2018	India	Human	genomic fragment
MK286898_India_Human_2018	MK286898	GenBank	MH_Pune1841410	11711	50	blood	2018	India	Human	genomic fragment
MK286899_India_Human_2017	MK286899	GenBank	MH_Nasik1738929	11748	50.2	blood	2017	India	Human	genomic fragment
MK473621_India_Human_2016	MK473621	GenBank	CHIKV/H.sapiens-wt/UK/2016/PHECHIKV_1_I	11779	50.2	blood	2016	India	Human	complete
MK473622_India_Human_2016	MK473622	GenBank	CHIKV/H.sapiens-wt/UK/2016/PHECHIKV_2_I	11720	50.2	blood	2016	India	Human	complete
MK473623_India_Human_2016	MK473623	GenBank	CHIKV/H.sapiens-wt/UK/2016/PHECHIKV_3_I	11684	50.1	blood	2016	India	Human	complete
MN402883_China_Human_2019	MN402883	GenBank	19CHKYN01LY	11793	50.2	blood	2019	China	Human	complete
MN402884_China_Human_2019	MN402884	GenBank	19CHKYN03ZJF	11793	50.2	blood	2019	China	Human	complete
MN402885_China_Human_2019	MN402885	GenBank	19CHKYN02LLZ	11793	50.1	blood	2019	China	Human	complete
MN402886_China_Human_2019	MN402886	GenBank	19CHKYN04CZT	11793	50.2	blood	2019	China	Human	complete
MN402889_China_Human_2019	MN402889	GenBank	19CHKYN05LHL	11793	50.2	blood	2019	China	Human	complete
MN402890_China_Human_2019	MN402890	GenBank	19CHKYN06HYG	11793	50.1	blood	2019	China	Human	complete
MN402891_China_Human_2019	MN402891	GenBank	19CHKYN07LHX	11793	50.2	blood	2019	China	Human	complete
MN402892_China_Human_2019	MN402892	GenBank	19CHKYN10ZZN	11793	50.2	blood	2019	China	Human	complete
MT123008_China_Human_2017	MT123008	GenBank	QZ0901-1	11787	50.2	blood	2017	China	Human	complete
MT123009_China_Human_2017	MT123009	GenBank	QZ0901-2	11787	50.2	blood	2017	China	Human	complete
MT123010_China_Human_2017	MT123010	GenBank	QZ0901-3	11787	50.2	blood	2017	China	Human	complete
MW042254_India_Human_2014	MW042254	GenBank	2014	11754	50.1	blood	2014	India	Human	complete
MW042255_India_Human_2019	MW042255	GenBank	2019	11826	50	blood	2019	India	Human	complete
MW557661_Malaysia_Human_2020	MW557661	GenBank	MY/2020/3092435	11716	50.2	cerebrospinal fluid	2020	Malaysia	Human	complete
MW588418_Malaysia_Human_2017	MW588418	GenBank	MY/2017/0040	11743	50.2	blood	2017	Malaysia	Human	complete
MW588419_Malaysia_Human_2017	MW588419	GenBank	MY/2017/2968	11743	50.2	blood	2017	Malaysia	Human	complete
OK655883_Indonesia_Human_2016	OK655883	GenBank	CHIKV/IDN_Jambi_112/2016	11772	49.9	blood	2016	Indonesia	Human	genomic fragment
OK655884_Indonesia_Human_2016	OK655884	GenBank	CHIKV/IDN_Jambi_101/2016	11849	49.8	blood	2016	Indonesia	Human	genomic fragment
ON838556_India_Mosquito_2022	ON838556	GenBank	DEHU_2022_M4_WGS	11752	50		2022	India	Mosquito	complete
ON838557_India_Mosquito_2022	ON838557	GenBank	Dehu_2022_WGS_TC	11671	50		2022	India	Mosquito	genomic fragment
ON887079_India_Mosquito_2022	ON887079	GenBank	DEHU_2022_M1_WGS	11755	50		2022	India	Mosquito	complete
ON887080_India_Mosquito_2022	ON887080	GenBank	DEHU_2022_M6_WGS	11754	50		2022	India	Mosquito	complete
ON887081_India_Mosquito_2022	ON887081	GenBank	DEHU_2022_5F_WGS	11617	50.1		2022	India	Mosquito	genomic fragment
OQ605447_India_Human_2020	OQ605447	GenBank	NIV210109	11694	50.1	blood	2020	India	Human	complete
OQ605449_India_Human_2020	OQ605449	GenBank	NIV210161	11623	50.2	blood	2020	India	Human	complete
OQ759795_Brazil_Human_2022	OQ759795	GenBank		11126	50.7	blood	2022	Brazil	Human	genomic fragment
OQ759796_Brazil_Human_2022	OQ759796	GenBank		11153	50.7	blood	2022	Brazil	Human	genomic fragment
OQ760051_Brazil_Human_2021	OQ760051	GenBank		11230	50.6	blood	2021	Brazil	Human	genomic fragment
OQ760052_Brazil_Human_2021	OQ760052	GenBank		11127	50.7	blood	2021	Brazil	Human	genomic fragment
OR037305_China_Human_2017	OR037305	GenBank	17XN40163	11756	50.2	blood	2017	China	Human	genomic fragment
OR037306_China_Human_2018	OR037306	GenBank	18XN17157	11730	50.3	blood	2018	China	Human	complete
OR785139_Philippines_Human_2023	OR785139	GenBank	23GZ20961	11897	49.5	blood	2023	Philippines	Human	complete
PP501552_China_Human_2019	PP501552	GenBank	CHIKV2019_01	11789	50.1	blood	2019	China	Human	genomic fragment
PP501553_China_Human_2019	PP501553	GenBank	CHIKV2019_03	11781	50.1	blood	2019	China	Human	genomic fragment
PP501554_China_Human_2019	PP501554	GenBank	CHIKV2019_02	11781	50.2	blood	2019	China	Human	genomic fragment
PP554682_Indonesia_Human_2024	PP554682	GenBank	24GZ00889	11716	49.9	blood	2024	Indonesia	Human	genomic fragment
PP599025_Thailand_Human_2023	PP599025	GenBank	CK05	11746	50.1	blood	2023	Thailand	Human	complete
PP626395_Thailand_Human_2018	PP626395	GenBank	Chik02	11580	55.1	blood	2018	Thailand	Human	genomic fragment
PP626396_Thailand_Human_2018	PP626396	GenBank	Chik06	11626	50.2	blood	2018	Thailand	Human	complete
PP626398_Thailand_Human_2018	PP626398	GenBank	Chik09	11655	50.2	blood	2018	Thailand	Human	complete
PV685524_Reunion Island_Human_2025	PV685524	GenBank		11237	50.2	blood	2025	Reunion Island	Human	complete
PV700163_Reunion Island_Human_2025	PV700163	GenBank		11426	50.3	blood	2025	Reunion Island	Human	complete
PV700165_Reunion Island_Human_2025	PV700165	GenBank		11426	50.3	blood	2025	Reunion Island	Human	complete
PV700167_Reunion Island_Human_2025	PV700167	GenBank		11426	50.3	blood	2025	Reunion Island	Human	complete
